# Supplementary material for: In vitro activity of aryl-thiazole derivatives against Schistosoma mansoni schistosomula and adult worms
Source: PLoS One. 2019 Nov 25;14(11):e0225425. doi: 10.1371/journal.pone.0225425 (PMC6876889; doi:10.1371/journal.pone.0225425)
Supplement: S1 Table — (XLSX) [file pone.0225425.s002.xlsx]

## Sheet: Plan1
S1 Table. List of primers used in qPCR
Primers used in RT-qPCR for validation of differentially expressed genes
Gene Smp	Primer	Sequence
fs800 (Smp_000290)	Forward	TGGTTATACATATAGGAATGATCAAATTCA
	Reverse	CGTCCACGTGTTTGAAATCG
Tyrosinase 2 (Smp_013540)	Forward	ACAGCATTCCCAACAACTCA
	Reverse	GCTTGATGAAAACCACGACA
p48 (Smp_014610)	Forward	ATGACGACCATCACGACCAC
	Reverse	CGATGCTCATCTCGTAAGGA
Nanos (Smp_055740)	Forward	CTGTGCGTATTTTGTCGTAACA
	Reverse	CACCGCATAATGGACAAGTG
EggShell (Smp_000430)	Forward	GCCTACAGACAATCAGTACGGTAA
	Reverse	GACGTTGGTTGGTAATTGGAA
p14 (Smp_131110)	Forward	TGGTAGCGGTAAGGGTAAGG
	Reverse	ACCATAATCACCGCCATAGG
PI3K regulator subunit 4 (Smp_123610) - normalizer	Forward	TCTCGGTTTGAACTGGATAAGA
	Reverse	CTTCATTATGATGATCGGTTGC
Mitochondrial 28s Ribossomal Protein S14 (Smp_090920) - normalizer	Forward	CACCAGCTCATCATAATAATCCA
	Reverse	TAGCATCCTGAAAGCCACGA
